# Supplementary material for: Quantifying the zoonotic risk profile of European influenza A viruses in swine from 2010 to 2020 inclusive
Source: J Virol. 2025 Jun 4;99(7):e00306-25. doi: 10.1128/jvi.00306-25 (PMC12288490; doi:10.1128/jvi.00306-25)
Supplement: Data S1 — Swine antisera and test viruses used in this study, including subtype and clade information where available. [file jvi.00306-25-s0001.xlsx]

## Sheet: Supplementary data 1
Supplementary data 1: Swine antisera and test viruses used in this study including subtype and clade information where available. Antigenic distances as calculated using antigenic cartography between test antigens and antisera raised in swine.
Strain			Swine Sera	A/SWINE/MINNESOTA/02093/2008	A/SWINE/KENTUCKY/02086/2008	A/SWINE/NEBRASKA/02013/2008	A/SWINE/NORTH_CAROLINA/02084/08	A/SWINE/OHIO/511445/2007	A/CALIFORNIA/4/2009	A/OHIO/9/2015	A/SWINE/MINNESOTA/37866/1999	A/SWINE/IOWA/1973	A/BRAZIL/11/1978	A/CHILE/1/1983	A/SOLOMON_ISLANDS/3/2006	A/SWINE/SCOTLAND/410440/1994	A/SWINE/FRANCE/COTES_DARMOR/0214/2006	A/SWINE/FRANCE/COTES_DARMOR/0190/2006	A/SWINE/FRANCE/COTES_DARMOR/0070/2010	A/SWINE/FRANCE/COTES_DARMOR/0070/2010	A/SWINE/FRANCE/22-120067/2012	A/SWINE/FRANCE/22-120067/2012	A/SWINE/FRANCE/COTES_DARMOR/0113/2006	A/SWINE/FRANCE/22-130212/2013	A/TAIWAN/1/1986	A/BEIJING/262/1995	A/NEW_CALEDONIA/20/1999	A/SWINE/FRANCE/FINISTERE/2899/1982	A/SWINE/FRANCE/MORBIHAN/0070/2005	A/SWINE/FRANCE/MORBIHAN/0070/2005	A/SWINE/FRANCE/COTES_DARMOR/0388/2009	A/SWINE/FRANCE/COTES_DARMOR/0388/2009	A/SWINE/FRANCE/COTES_DARMOR/0186/2010	A/SWINE/FRANCE/COTES_DARMOR/0186/2010	A/SWINE/FRANCE/65-150242/2015	A/SWINE/FRANCE/65-150242/2015
	Clade			1A.1.1.1	1A.2	1A.2	1A.2	1A.3.3	1A.3.3.2	1A.3.3.3-c1	1A.4	1A.4	1B.1.1	1B.1.1	1B.1.1	1B.1.1	1B.1.1	1B.1.2.3	1B.1.2.3	1B.1.2.3	1B.1.2.3	1B.1.2.3	1B.1.2.3	1B.1.2.3	Other-Human-1B.2	Other-Human-1B.2-like	Other-Human-1B.2-like	1C.1	1C.2.1	1C.2.1	1C.2.1	1C.2.1	1C.2.1	1C.2.1	1C.2.4	1C.2.4
		Subtype		H1N1	H1N1	H1N1	H1N1	H1N1	H1N1	H1N1	H1N1	H1N1	H1N1	H1N1	H1N1	H1N2	H1N2	H1N1	H1N1	H1N1	H1N1	H1N1	H1N2	H1N2	H1N1	H1N1	H1N1	H1N1	H1N1	H1N1	H1N1	H1N1	H1N2	H1N2	H1N2	H1N2
			Year
A/CALIFORNIA/4/2009	1A.3.3.2	H1N1	2009	3.15708	1.92251	1.42536	2.35844	0.976182	0.698221	5.35465	2.95338	2.3924	5.28603	5.44057	6.44923	5.86727	6.79114	5.72928	6.16805	6.16805	6.37721	6.37721	7.37395	8.8868	5.03527	4.90789	4.73716	4.54328	3.60148	2.78053	4.57471	3.23567	5.56075	3.25766	6.53852	6.8668
A/MICHIGAN/45/2015	1A.3.3.2	H1N1	2015	7.27503	6.49944	5.87695	5.80002	5.56239	5.56282	8.4568	6.44339	7.01809	9.34762	9.30773	9.84302	9.81824	10.7399	10.638	10.9696	10.9696	11.2769	11.2769	11.9946	13.4923	8.58887	8.75894	8.44957	9.07058	8.08052	7.19568	9.33821	7.54671	10.3849	7.64536	9.47987	9.01006
A/SWINE/GERMANY/R2279/2016	1A.3.3.2	H1N1	2016	2.51636	1.58656	0.99235	1.25651	1.01751	1.1819	5.24056	3.33882	2.60008	4.58973	4.65375	5.88198	5.14808	6.10596	5.88447	6.04915	6.04915	6.5091	6.5091	7.06055	8.55601	4.32856	4.15551	4.03962	5.17513	4.3625	3.47479	5.22503	3.86144	6.0312	3.51789	6.08263	6.54782
A/SWINE/REPUBLIC_OF_IRELAND/AR6853/2016	1A.3.3.2	H1N1	2016	4.00293	3.02526	2.61129	3.83108	2.41015	1.94506	6.47588	3.84185	3.21542	6.27497	6.4824	7.72254	6.67636	7.48908	5.7949	6.40019	6.40019	6.44792	6.44792	7.87202	9.2758	6.36328	6.09565	6.02662	4.42866	2.55856	1.83932	3.91471	2.26514	4.97272	2.84171	6.62031	6.71936
A/BRISBANE/02/2018	1A.3.3.2	H1N1	2018	4.09629	3.13964	2.54379	2.6917	2.21115	2.23899	5.91241	3.73195	3.75491	6.17984	6.22031	7.03764	6.73704	7.6884	7.30066	7.61409	7.61409	7.93652	7.93652	8.66255	10.1775	5.63142	5.65757	5.41123	6.05977	5.19526	4.29649	6.26021	4.70351	7.2332	4.64606	7.14653	7.23104
A/SWINE/BELGIUM/GENT/228/2014	1A.3.3.2	H1N2	2014	5.51013	5.19613	5.01882	3.82346	4.95577	5.3459	6.02417	5.77422	5.90726	6.137	5.93566	5.97224	6.81389	7.7164	9.05038	8.89877	8.89877	9.54413	9.54413	9.15843	10.587	4.91651	5.32579	4.97188	8.55986	8.6305	7.76762	9.22352	8.12641	9.91711	7.5738	8.52255	9.03556
A/SWINE/DENMARK/SIR1570/2017	1A.3.3.2	H1N2	2017	3.74705	3.39091	2.90517	4.11361	3.15756	2.68985	7.51949	5.07601	4.00482	6.23256	6.38768	8.32809	6.30533	6.99761	5.87244	6.19085	6.19085	6.51505	6.51505	7.75368	8.97654	6.81709	6.2768	6.43136	5.20688	2.32661	1.39387	4.00463	1.52035	4.73818	1.9913	5.42269	5.39557
A/SWINE/GERMANY/BAK36/2017	1A.3.3.2	H1N2	2017	5.60647	5.60753	5.02033	4.30002	5.20245	5.34101	8.27922	6.92272	6.72497	7.35843	7.12966	8.49057	7.52466	8.33829	9.86902	9.64844	9.64844	10.4602	10.4602	10.3628	11.6602	7.00434	6.89656	6.86347	9.36077	8.16127	7.12431	9.31855	7.38162	9.99909	6.91517	7.25256	7.07718
A/OHIO/9/2015	1A.3.3.3-c1	H1N1	2015	3.70516	2.09245	2.40266	2.68535	1.61235	1.94089	3.08452	1.08809	1.30836	4.65699	4.92035	4.5873	5.74152	6.71779	5.04101	5.70918	5.70918	5.59746	5.59746	6.55	8.22958	3.58838	3.97329	3.41143	3.56729	4.56779	4.14234	4.69324	4.61678	5.69903	4.54972	7.88642	8.62015
A/SWINE/IOWA/1973	1A.4	H1N1	1973	4.44159	2.95905	2.70725	3.48597	1.92146	1.79176	5.03528	2.30253	2.68298	6.26455	6.47948	6.76128	7.03192	7.97144	6.18589	6.93315	6.93315	6.81066	6.81066	8.12498	9.71232	5.62398	5.76364	5.39182	4.26388	4.03515	3.47765	4.81469	3.97532	6.0133	4.31057	7.91413	8.17476
A/BRAZIL/11/1978	1B.1.1	H1N1	1978	5.738	6.77798	6.81949	5.68441	7.39461	7.69303	8.6633	8.95034	7.91256	5.0694	4.55325	6.66044	4.76261	5.03107	9.0694	7.99994	7.99994	9.364	9.364	7.65108	8.33905	5.55282	5.0375	5.53097	10.3304	9.8607	9.10574	10.2061	9.21911	10.1882	8.16222	6.71145	7.87686
A/CHILE/1/1983	1B.1.1	H1N1	1983	7.69559	8.74837	8.83652	7.69476	9.39301	9.70541	10.1868	10.8014	9.80471	6.65964	6.15415	7.8836	6.30071	6.33841	10.6541	9.47412	9.47412	10.8662	10.8662	8.83522	9.26105	7.10348	6.67738	7.14992	12.1201	11.8009	11.0866	12.0403	11.1821	11.9222	10.0995	8.27939	9.47412
A/SOLOMON_ISLANDS/3/2006	1B.1.1	H1N1	2006	5.02937	5.9251	6.35104	5.53754	6.84222	7.14829	7.00797	7.8602	6.5911	2.83041	2.47617	4.39156	2.89155	3.02066	6.53462	5.39495	5.39495	6.64274	6.64274	4.50822	5.17582	3.71653	3.06995	3.71213	8.35791	8.67652	8.25118	8.41482	8.35678	8.18517	7.33763	6.97463	8.65529
A/SWINE/SCOTLAND/410440/1994	1B.1.1	H1N2	1994	5.98738	7.31085	7.54793	7.85081	8.31689	8.22441	10.5636	9.99297	8.03912	5.66241	5.6758	9.08005	4.46765	3.73305	5.87823	4.4326	4.4326	5.89544	5.89544	4.8485	4.25338	7.9673	6.71447	7.61655	8.61495	7.10332	7.10922	6.94595	6.8024	5.85869	5.93472	4.51685	6.19419
A/SWINE/FRANCE/COTES_DARMOR/0214/2006	1B.1.1	H1N2	2006	4.25858	5.85861	5.93585	5.95687	6.81258	6.77399	9.56123	8.85595	6.97544	4.41698	4.23195	8.07761	2.98954	2.50931	6.16128	4.74419	4.74419	6.40658	6.40658	5.23288	5.33505	6.64843	5.34972	6.29212	8.37693	6.63853	6.24655	6.94967	6.0279	6.28926	4.93028	2.50275	4.40982
A/SWINE/SPAIN/45690-2/2017	1B.1.2	H1N1	2017	1.2338	1.02163	1.20203	2.14251	1.86689	1.77922	5.5068	3.92657	2.14408	3.35664	3.5557	5.60377	3.72036	4.57112	3.9867	4.00018	4.00018	4.61312	4.61312	5.24051	6.64046	4.03495	3.37844	3.62014	4.19595	3.03765	2.36893	3.60529	2.61248	4.08807	1.90939	4.99339	5.89528
A/SWINE/SPAIN/45600-1/2017	1B.1.2	H1N2	2017	0.747741	1.15378	1.38045	1.98347	2.1324	2.13196	5.55289	4.19365	2.40702	2.9335	3.09341	5.39104	3.25049	4.12403	4.05516	3.87854	3.87854	4.65265	4.65265	5.00706	6.38533	3.76239	3.00107	3.33926	4.53711	3.48579	2.82719	3.97308	3.02567	4.33468	2.18713	4.75897	5.77428
A/SWINE/SPAIN/45600-2/2017	1B.1.2	H1N2	2017	0.580344	1.97401	1.88452	1.77082	2.75906	2.83	6.19272	5.01677	3.43389	2.93673	2.87591	5.67353	2.93187	3.80112	5.08397	4.58906	4.58906	5.63296	5.63296	5.48225	6.72623	3.91711	3.0367	3.52472	5.75942	4.51614	3.7224	5.16346	3.85921	5.40812	2.87977	4.11275	5.1437
A/SWINE/SPAIN/45600-3/2017	1B.1.2	H1N2	2017	0.977205	2.38471	2.20489	2.04403	3.09668	3.14273	6.61255	5.41748	3.86232	3.19131	3.07297	6.03059	3.00245	3.80917	5.42938	4.85347	4.85347	5.96994	5.96994	5.73391	6.90102	4.26503	3.35016	3.88272	6.16909	4.7379	3.91064	5.46964	4.00932	5.6674	2.99605	3.75997	4.76655
A/SWINE/SPAIN/45600-4/2017	1B.1.2	H1Nx	2017	0.911483	2.09114	1.87062	1.68984	2.74978	2.81366	6.3407	5.08632	3.59064	3.25154	3.16181	5.89046	3.22387	4.07728	5.41748	4.94709	4.94709	5.97532	5.97532	5.84391	7.0779	4.12276	3.29894	3.74543	5.9761	4.63544	3.78425	5.38291	3.92747	5.66945	2.97858	4.08741	5.00774
A/SWINE/SPAIN/40340-2/2017	1B.1.2.1	H1N2	2017	2.77213	2.80173	2.51014	1.30041	2.85597	3.15532	5.72899	4.72557	4.00695	4.18868	4.02774	5.53364	4.61894	5.55592	6.8396	6.57975	6.57975	7.3891	7.3891	7.18296	8.56774	3.89264	3.68017	3.68929	6.74723	6.10953	5.20547	6.83277	5.4966	7.39268	4.81337	5.91637	6.54785
A/SWINE/BELGIUM/GENT/7/2018	1B.1.2.1	H1N2	2018	5.45572	5.39533	5.49986	4.19342	5.54966	5.99812	5.54508	6.16638	6.00737	5.07465	4.82919	4.51359	5.85417	6.66643	8.45318	8.10386	8.10386	8.83398	8.83398	7.95745	9.28732	3.72962	4.23611	3.9108	8.51555	9.02958	8.29334	9.27247	8.61849	9.76015	7.8996	8.58691	9.51879
A/SWINE/BELGIUM/GENT/9-P18/2018	1B.1.2.1	H1N2	2018	4.99878	5.32357	5.34915	4.01357	5.61168	6.00915	6.42853	6.72825	6.22496	4.75497	4.40142	5.14137	5.21679	5.9549	8.43302	7.86688	7.86688	8.82484	8.82484	7.76192	8.95863	4.04285	4.13476	4.11499	8.82628	8.87131	8.07609	9.23876	8.34013	9.6024	7.50481	7.58698	8.52178
A/SWINE/ITALY/126300/2019	1B.1.2.2	H1N2	2019	1.66581	2.19519	2.77147	2.96336	3.29078	3.39954	5.2715	4.66281	2.80289	1.66988	2.01235	4.48775	2.24299	3.08793	3.08917	2.59839	2.59839	3.57234	3.57234	3.47084	4.91463	3.03707	2.04709	2.6061	4.44852	4.22499	3.90034	4.0694	4.03258	4.10478	3.18429	5.22744	6.62019
A/SWINE/ITALY/202244/2019	1B.1.2.2	H1N2	2019	3.50628	4.44565	4.69754	5.35035	5.36444	5.20779	8.01662	6.97909	5.03402	4.05924	4.26468	7.28836	3.44918	3.50466	3.44023	2.53224	2.53224	3.76656	3.76656	3.98323	4.57646	6.00189	4.88321	5.58523	5.60512	3.92374	3.94959	3.86473	3.69664	3.05905	2.88886	4.04789	5.48754
A/SWINE/FRANCE/COTES_DARMOR/0190/2006	1B.1.2.3	H1N1	2006	7.41743	7.46612	8.07874	8.73115	8.25374	8.19375	8.31545	8.30748	6.92863	6.49948	6.95138	7.7607	6.73105	6.66665	3.15797	3.50954	3.50954	2.57952	2.57952	3.86329	3.98381	7.59331	7.06217	7.35684	5.50004	6.48858	7.1921	4.92447	7.10538	3.96728	6.94308	9.15507	10.6129
A/SWINE/FRANCE/COTES_DARMOR/0113/2006	1B.1.2.3	H1N2	2006	3.4018	4.35665	4.87298	4.92826	5.45581	5.54024	6.75662	6.67129	4.84732	1.96107	2.18884	5.18791	1.59178	1.67042	3.30498	1.82189	1.82189	3.44921	3.44921	1.98989	2.96469	4.13613	2.97449	3.80613	5.831	5.61826	5.50423	5.14284	5.47609	4.58357	4.54785	5.25966	7.01635
A/SWINE/FRANCE/22-130212/2013	1B.1.2.3	H1N2	2013	6.20311	7.24493	7.65703	7.99268	8.28859	8.23663	9.76893	9.5288	7.64158	5.30354	5.45602	8.25246	4.48679	3.81603	4.77846	3.36892	3.36892	4.60928	4.60928	3.48646	2.60795	7.44474	6.32639	7.13213	7.78428	7.02863	7.23066	6.39946	6.98977	5.22076	6.23303	5.99242	7.72049
A/MICHIGAN/383/2018	1B.2.1	H1N2	2018	2.56085	3.07803	2.73241	1.72654	3.30348	3.51473	6.46577	5.42015	4.45919	4.13988	3.91269	6.02627	4.27767	5.14071	6.92914	6.49397	6.49397	7.47257	7.47257	7.12416	8.38974	4.3126	3.84194	4.06637	7.13608	6.12357	5.18711	6.93313	5.40539	7.36456	4.60506	5.12789	5.76498
A/SWINE/FRANCE/FINISTERE/2899/1982	1C.1	H1N1	1982	8.21901	6.82723	6.85307	7.93739	6.20884	5.95574	7.37933	5.18522	5.8085	9.62433	10.012	9.71619	10.4111	11.1786	7.35899	8.77324	8.77324	7.79915	7.79915	10.1511	11.5726	9.12974	9.31178	8.91518	4.51167	5.18084	5.59628	5.23079	5.90018	6.49966	6.88219	11.1507	11.3248
A/SWINE/FRANCE/MORBIHAN/0070/2005	1C.2.1	H1N1	2005	4.49894	5.16882	4.99146	5.97621	5.627	5.26607	9.46671	7.5904	5.91268	6.3527	6.48155	9.42612	5.76799	5.98289	5.59269	5.31222	5.31222	6.06036	6.06036	6.92533	7.55584	7.92356	6.93099	7.4855	6.51758	3.26845	3.12259	4.33233	2.63947	4.00689	2.37275	3.71402	4.04069
A/SWINE/FRANCE/COTES_DARMOR/0388/2009	1C.2.1	H1N1	2009	5.85999	5.27608	4.88407	6.14217	4.86421	4.38306	8.73771	6.07686	5.42199	8.18696	8.40521	9.99918	8.31077	8.94639	6.94195	7.58351	7.58351	7.53924	7.53924	9.27032	10.4392	8.65373	8.22236	8.28507	5.71574	2.86548	2.69501	4.45395	2.70164	5.30334	3.7208	7.13984	6.81205
A/SWINE/BELGIUM/GENT/61/2014	1C.2.1	H1N1	2014	2.77697	1.5979	2.19476	3.05908	2.05557	2.05417	4.26717	2.74048	0.861418	3.75483	4.13401	4.93603	4.59263	5.43463	3.1106	3.79973	3.79973	3.73626	3.73626	4.99469	6.57725	3.78359	3.55399	3.43745	2.51322	2.96271	2.78779	2.79577	3.14942	3.60377	2.98672	6.64765	7.59003
A/SWINE/BELGIUM/GENT/173/2015	1C.2.1	H1N1	2015	7.49036	6.70597	6.57692	7.90552	6.38529	5.94875	9.20991	6.75679	6.29796	9.33182	9.66756	10.7489	9.60847	10.1755	6.91455	7.95496	7.95496	7.38644	7.38644	9.6574	10.7556	9.71701	9.39299	9.37194	5.3291	3.50647	4.09855	4.2057	4.08517	5.04928	5.23614	9.04292	8.96789
A/NETHERLANDS/3315/2016	1C.2.1	H1N1	2016	2.93418	2.33443	2.25608	3.57572	2.45924	2.05767	6.24044	4.08276	2.6239	4.97606	5.23954	6.93914	5.26569	5.98809	4.17235	4.64398	4.64398	4.82425	4.82425	6.20173	7.52356	5.55644	5.03446	5.16258	3.6695	1.39411	0.686487	2.56181	1.10362	3.36466	1.37076	5.61758	6.15291
A/PAVIA/65/2016	1C.2.1	H1N1	2016	6.28996	5.75327	5.22215	6.34575	5.20881	4.74943	9.30129	6.56872	6.07705	8.78902	8.94751	10.594	8.87143	9.53672	8.00585	8.54322	8.54322	8.62483	8.62483	10.1841	11.3728	9.17245	8.76636	8.81624	6.73748	3.97522	3.55146	5.63207	3.58831	6.47974	4.41607	7.32115	6.70538
A/SWINE/SPAIN/40250-1/2016	1C.2.1	H1N1	2016	4.28907	3.24298	2.92839	4.17865	2.65726	2.20374	6.44503	3.78376	3.21852	6.44858	6.69046	7.79968	6.89056	7.69015	5.64843	6.36925	6.36925	6.29184	6.29184	7.87179	9.27833	6.51401	6.27584	6.1809	4.11121	2.33661	1.81699	3.62383	2.24846	4.75153	2.97748	6.93811	7.06872
A/SWINE/SPAIN/40250-2/2016	1C.2.1	H1N1	2016	2.3836	2.38334	3.06903	3.4326	3.38659	3.48253	4.84884	4.31768	2.47509	2.12468	2.58241	4.29287	2.91406	3.6637	2.33364	2.2229	2.2229	2.83827	2.83827	3.20018	4.76618	3.08955	2.3586	2.69098	3.69442	4.00435	3.87307	3.52683	4.03517	3.61326	3.38342	5.94052	7.3
A/SWINE/BELGIUM/GENT/13/2017	1C.2.1	H1N1	2017	2.83326	2.14624	2.7938	3.55802	2.85787	2.85175	4.6006	3.50685	1.67096	3.36059	3.796	4.85703	4.13682	4.88681	2.25275	2.91169	2.91169	2.88236	2.88236	4.16593	5.71892	3.77623	3.36744	3.4105	2.54299	3.05347	3.05966	2.51629	3.30691	3.02783	3.0125	6.46488	7.57886
A/SWINE/BELGIUM/GENT/138/2017	1C.2.1	H1N1	2017	2.76176	2.25583	2.94502	3.57374	3.07358	3.11201	4.57961	3.73559	1.90303	2.98566	3.43953	4.58487	3.79625	4.53673	2.09818	2.60022	2.60022	2.69829	2.69829	3.77142	5.34649	3.50831	3.039	3.13818	2.82164	3.40432	3.39217	2.8114	3.61045	3.1604	3.20473	6.39749	7.60261
A/SWINE/BELGIUM/SIR5289/2017	1C.2.1	H1N1	2017	3.75396	3.279	2.96326	4.27015	3.14325	2.66937	7.21391	4.81181	3.65242	6.04205	6.25857	8.06702	6.18677	6.86291	5.2202	5.67366	5.67366	5.85603	5.85603	7.29066	8.52302	6.64325	6.11478	6.25311	4.51695	1.52503	0.68117	3.20939	0.890865	3.99775	1.72583	5.68292	5.84693
A/SWINE/FRANCE/SIR3244/2017	1C.2.1	H1N1	2017	5.43986	5.14943	4.88319	6.18101	5.05501	4.57927	8.85407	6.42605	5.35598	7.59325	7.83096	9.76584	7.56192	8.0744	6.04881	6.5696	6.5696	6.60512	6.60512	8.31468	9.32913	8.41273	7.8101	8.01224	5.43269	2.06254	2.18941	3.61875	1.93267	4.16063	2.94516	6.32537	6.21408
A/SWINE/SPAIN/40340-1/2017	1C.2.1	H1N1	2017	2.07188	1.82213	1.95787	3.10062	2.41097	2.16109	5.94563	4.18192	2.3909	3.96984	4.23309	6.22581	4.23121	4.96098	3.59148	3.80131	3.80131	4.23775	4.23775	5.28575	6.61414	4.78366	4.12068	4.36722	3.76596	2.08509	1.57314	2.72762	1.76632	3.2288	1.24152	5.09659	5.92772
A/SWINE/BELGIUM/GENT/8/2018	1C.2.1	H1N1	2018	3.58895	2.65614	2.99319	4.14895	2.88585	2.65402	5.32729	3.47788	2.04773	4.82376	5.21511	6.20847	5.42134	6.13515	3.03894	3.99884	3.99884	3.67263	3.67263	5.49491	6.92406	5.14479	4.8141	4.79144	2.10667	1.77652	2.03222	1.55104	2.33867	2.64481	2.62184	6.77211	7.55858
A/SWINE/BELGIUM/GENT/9-P20/2018	1C.2.1	H1N1	2018	3.67422	2.91723	2.85219	4.1883	2.86466	2.44035	6.40317	4.10518	2.88718	5.60938	5.90375	7.35371	5.95088	6.65421	4.33345	5.0181	5.0181	4.9704	4.9704	6.62178	7.93917	6.07352	5.63815	5.6962	3.42011	0.972447	0.730277	2.28406	1.15514	3.28159	1.92543	6.22489	6.65639
A/SWINE/ITALY/76625-3/2019	1C.2.1	H1N1	2019	3.36368	3.01704	3.07618	4.33723	3.32497	2.96215	6.68663	4.70347	3.14672	5.11906	5.42322	7.25051	5.30251	5.90614	3.67612	4.18395	4.18395	4.29667	4.29667	5.86121	7.0688	5.94907	5.33246	5.54388	3.5598	0.805112	0.92664	1.86203	0.94607	2.48793	1.34976	5.60622	6.24038
A/SWINE/FRANCE/COTES_DARMOR/0186/2010	1C.2.1	H1N2	2010	6.44434	6.04035	5.64546	6.89548	5.71769	5.23258	9.63995	7.01472	6.25778	8.77811	8.98513	10.7964	8.77066	9.3275	7.42401	7.99011	7.99011	7.99365	7.99365	9.71816	10.7715	9.42166	8.9032	9.03779	6.42767	3.34916	3.28621	4.90928	3.15337	5.57831	4.12738	7.16548	6.69142
A/SWINE/NETHERLANDS/RHEZERVEEN_CV19121A/2012	1C.2.1	H1N2	2012	3.94614	3.28125	2.83444	4.08685	2.87802	2.39469	7.09822	4.54878	3.67029	6.33676	6.52588	8.13491	6.56554	7.31026	5.81068	6.2969	6.2969	6.45979	6.45979	7.84407	9.14954	6.70186	6.28524	6.33579	4.78574	2.25104	1.42362	3.84323	1.726	4.75367	2.36664	6.06066	6.08145
A/SWINE/SPAIN/45700-1/2016	1C.2.1	H1N2	2016	5.43873	5.30254	4.80167	5.94031	5.06275	4.59344	9.37928	6.83625	5.87243	7.93373	8.06732	10.231	7.79132	8.34568	7.24973	7.53926	7.53926	7.85066	7.85066	9.20181	10.2392	8.7108	8.09155	8.31533	6.63879	3.32195	2.83633	5.06842	2.66645	5.62325	3.30848	5.83863	5.2802
A/SWINE/GERMANY/BAK63/2017	1C.2.1	H1N2	2017	2.95926	2.50121	2.07803	3.3488	2.38149	1.9286	6.71841	4.40877	3.16874	5.38195	5.5553	7.42766	5.5595	6.30598	5.18371	5.48653	5.48653	5.83648	5.83648	6.98517	8.28007	5.91968	5.39192	5.53244	4.6182	2.15406	1.10244	3.60264	1.41248	4.35393	1.55853	5.29654	5.56263
A/HUNAN/42443/2015	1C.2.2	H1N1	2015	5.63015	5.02876	4.72798	6.03518	4.70834	4.2287	8.41307	5.82752	5.07101	7.8293	8.07997	9.63657	7.97988	8.59759	6.33146	7.03094	7.03094	6.91534	6.91534	8.73466	9.89376	8.3398	7.89637	7.96662	5.1523	2.26501	2.29535	3.79118	2.28548	4.64356	3.39307	7.06369	6.9093
A/SWINE/GERMANY/AR8941/2016	1C.2.2	H1N1	2016	3.66328	2.98908	2.91597	4.25134	2.97933	2.5531	6.55008	4.27739	3.01588	5.61563	5.90563	7.44516	5.91312	6.59737	4.32669	4.97454	4.97454	4.96068	4.96068	6.59787	7.88787	6.14937	5.67778	5.76586	3.5305	0.843037	0.587478	2.26282	0.980221	3.20361	1.79557	6.09626	6.52457
A/SWINE/BELGIUM/GENT/31/2018	1C.2.2	H1N1	2018	3.01505	2.84711	3.58816	3.83221	3.77661	3.92639	4.42746	4.29459	2.63875	2.1554	2.66886	3.75157	3.18426	3.89396	2.19124	2.22931	2.22931	2.59596	2.59596	2.88992	4.55878	2.79533	2.26186	2.45446	3.59816	4.52156	4.47447	3.81322	4.66095	3.90018	4.08576	6.60857	8.01394
A/SWINE/BELGIUM/GENT/32/2018	1C.2.2	H1N1	2018	2.51717	1.57025	2.167	3.04913	2.19971	2.16914	4.57824	3.13831	1.22008	3.53651	3.91386	5.03082	4.28403	5.10182	2.9189	3.49091	3.49091	3.55735	3.55735	4.74683	6.29333	3.81304	3.44304	3.44014	2.72418	2.83094	2.64703	2.68516	2.96256	3.37265	2.6964	6.29391	7.28168
A/NETHERLANDS/GENT-193/2019	1C.2.2	H1N1	2019	1.30297	0.805099	0.883679	1.90011	1.57715	1.50261	5.40066	3.74652	2.05394	3.49191	3.6723	5.59195	3.90445	4.78253	4.23235	4.28795	4.28795	4.86175	4.86175	5.49095	6.91407	4.01014	3.42719	3.60771	4.25541	3.15022	2.42258	3.78232	2.70692	4.33987	2.0747	5.13108	5.96491
A/SWINE/NETHERLANDS/GENT-193/2019	1C.2.2	H1N1	2019	2.05353	2.22134	1.80521	2.85717	2.49897	2.18453	6.81095	4.83031	3.31906	4.61097	4.71862	7.06793	4.60811	5.33237	5.03893	5.0072	5.0072	5.67136	5.67136	6.4092	7.63408	5.44412	4.73473	5.03571	5.08657	2.76181	1.78518	3.98732	1.89675	4.4581	1.22399	4.32553	4.80814
A/SWINE/GERMANY/R1696/2014	1C.2.4	H1N1	2014	1.82617	1.88779	1.3176	2.25587	2.07913	1.83731	6.4881	4.54871	3.15082	4.4551	4.52501	6.75009	4.55057	5.35083	5.31189	5.26509	5.26509	5.94625	5.94625	6.54479	7.83482	5.09081	4.45705	4.70123	5.2349	3.28217	2.28723	4.4252	2.48906	4.96779	1.87433	4.53178	5.00734
A/SWINE/FRANCE/65-150242/2015	1C.2.4	H1N2	2015	4.60971	5.24186	4.63842	5.26514	5.2889	4.9666	9.82965	7.68961	6.42966	7.12749	7.0713	9.96401	6.60195	7.05445	7.83794	7.52996	7.52996	8.422	8.422	8.92161	9.80018	8.23471	7.39803	7.84004	8.03754	4.91372	4.0663	6.50117	3.88083	6.72953	3.55397	3.58444	2.66171
A/SWINE/GERMANY/AR313/2015	1C.2.4	H1N2	2015	6.78002	6.61134	6.17666	7.37111	6.37515	5.89332	10.4789	7.89481	7.00224	9.16333	9.33155	11.4487	8.99006	9.47005	7.97042	8.36669	8.36669	8.5251	8.5251	10.098	11.0345	9.99754	9.37393	9.59835	7.29117	3.98567	3.85951	5.56932	3.62299	6.04177	4.4262	6.83664	6.16183
A/SWINE/ITALY/45510/2019	1C.2.5	H1N2	2019	4.57475	3.75032	3.45639	4.76139	3.34258	2.86898	7.11626	4.5168	3.77316	6.76125	7.0117	8.36291	7.07232	7.79553	5.64242	6.34965	6.34965	6.27098	6.27098	7.95394	9.26263	7.0621	6.71032	6.7048	4.30593	1.86195	1.5104	3.36691	1.80505	4.40828	2.77161	6.76267	6.82632
