# Supplementary material for: Quantifying the zoonotic risk profile of European influenza A viruses in swine from 2010 to 2020 inclusive
Source: J Virol. 2025 Jun 4;99(7):e00306-25. doi: 10.1128/jvi.00306-25 (PMC12288490; doi:10.1128/jvi.00306-25)
Supplement: Data S2 — Ferret antisera and test viruses used in this study, including subtype and clade information. [file jvi.00306-25-s0002.xlsx]

## Sheet: Supplementary data 2
Supplementary data 2: Ferret antisera and test viruses used in this study including subtype and clade information. Antigenic distances as calculated using antigenic cartography between test antigens and antisera raised in ferrets.
Strain			Ferret sera	A/JENA/MSV-VI5258/2009	A/CALIFORNIA/4/2009	A/MICHIGAN/45/2015	A/BRISBANE/02/2018	A/SWINE/GERMANY/AR2749/2015	A/OHIO/9/2015	A/WSV/1832/2000	A/BRAZIL/11/1978	A/SWINE/NETHERLANDS/AR647/2015	A/MICHIGAN/383/2018	A/NETHERLANDS/3315/2016	A/PAVIA/65/2016	A/HUNAN/42443/2015	A/SWINE/HASELUNNE/IDT2617/2003
	Clade			1A.3.3.2***	1A.3.3.2*	1A.3.3.2*	1A.3.3.2*	1A.3.3.2	1A.3.3.3-c1	1B***	1B.1.1	1.B.1.2.1	1B.2.1**	1C.2.1**	1C.2.1	1C.2.2**	1C.2.2***
		Subtype		H1N1	H1N1	H1N1	H1N1	H1N2	H1N1	H1	H1N1	H1N1	H1N2	H1N1	H1N1	H1N1	H1N1
			Year
A/CALIFORNIA/4/2009	1A.3.3.2*	H1N1	2009	1.05042	1.09401	0.624617	1.35845	2.10324	3.78349	3.113	6.42315	3.76456	6.25874	2.10647	3.23536	2.07007	0.846601
A/MICHIGAN/45/2015	1A.3.3.2*	H1N1	2015	3.47631	3.11222	2.89609	3.5733	3.51148	6.01142	5.67254	7.44041	6.34444	7.75269	3.84406	5.31489	2.71405	3.38283
A/SWINE/GERMANY/AR2279/2016	1A.3.3.2	H1N1	2016	2.25653	2.40397	3.5008	3.95981	1.37983	5.26976	3.33794	5.45197	4.50492	7.48933	3.33196	2.63482	3.11321	3.36319
A/SWINE/REPUBLIC OF IRELAND/AR6853/2016	1A.3.3.2	H1N1	2016	2.76424	2.66746	3.76538	4.39778	1.45557	6.08259	4.39655	5.66273	5.55661	8.07736	3.69069	3.48177	2.88493	3.80683
A/BRISBANE/02/2018	1A.3.3.2*	H1N1	2018	1.88466	1.14406	0.892866	1.38487	1.45557	4.58124	3.86291	7.516	4.379	7.27411	3.26277	4.2225	3.04769	1.68324
A/SWINE/DENMARK/SIR1570/2017	1A.3.3.2	H1N2	2017	3.4417	3.21375	4.36147	4.59259	2.48344	6.16357	4.04575	7.10811	4.96092	8.82155	4.92262	4.03682	4.89673	4.37167
A/SWINE/GERMANY/BAK36/2017	1A.3.3.2	H1N2	2017	5.08143	5.7703	6.43585	6.57344	5.19857	5.73074	3.9247	4.49128	4.76929	7.05161	5.10911	3.23306	5.77769	5.87078
A/SWINE/SPAIN/45690-9/2018	1A.3.3.2	H1N2	2018	2.27509	2.58723	2.36529	1.87704	3.4353	2.77578	1.80312	7.09271	1.78743	6.04181	3.26733	3.27362	4.21906	2.00698
A/OHIO/9/2015	1A.3.3.3-c1**	H1N1	2015	2.77649	3.52315	4.13816	4.58334	2.90599	4.6652	3.12693	3.42985	4.33451	6.04762	2.52684	1.49496	2.6369	3.66497
A/BRAZIL/11/1978	1B.1.1*	H1N1	1978	6.27673	7.15904	7.47352	7.8566	6.63539	6.58008	5.88009	0.638804	6.7623	5.94349	5.10168	4.2897	5.36393	6.85691
A/MICHIGAN/383/2018	1B.2.1**	H1N2	2018	2.29551	3.31343	2.97298	2.97904	3.79406	1.73293	1.54708	4.76951	2.11253	3.88188	1.33172	1.68523	2.87831	2.15537
A/PAVIA/65/2016	1C.2.1	H1N1	2016	4.74431	5.45904	6.15044	6.49208	4.70841	5.93627	4.30319	3.0445	5.38377	6.83889	4.45785	2.87627	4.74638	5.6236
A/NETHERLANDS/3315/2016	1C.2.1**	H1N1	2016	2.1345	3.18819	3.01856	3.1558	3.50321	2.279	1.68782	4.35016	2.50341	4.13453	1.04014	1.24968	2.51852	2.23584
A/SWINE/BELGIUM/GENT/13/2017	1C.2.1	H1N1	2017	3.90562	4.79494	5.1126	5.51851	4.36871	4.77255	3.83695	1.91205	4.86431	5.18535	2.84567	2.11689	3.15474	4.52008
A/SWINE/BELGIUM/SIR5289/2017	1C.2.1	H1N1	2017	1.2785	2.15935	1.85077	2.25191	2.68847	2.99895	2.49592	5.15346	3.2699	5.04106	0.69088	2.19657	1.49307	1.24962
A/SWINE/FRANCE/SIR3244/2017	1C.2.1	H1N1	2017	1.20443	1.85865	1.67575	2.26148	2.33947	3.57795	2.96589	5.37286	3.78232	5.57661	1.15316	2.56398	1.11456	1.3424
A/SWINE/ITALY/76625-3/2019	1C.2.1	H1N1	2019	2.63023	3.04368	2.80635	2.30228	3.82707	2.53983	1.63679	7.05548	1.36825	5.8229	3.41977	3.27579	4.50542	2.36428
A/NETHERLANDS/10370-1/2020	1C.2.1	H1N1	2020	3.67375	3.65664	3.2898	2.5944	4.61684	3.70156	3.26939	8.66069	2.78216	7.02494	4.74151	4.85418	5.61322	3.21389
A/SWINE/FRANCE/85-200222/2020	1C.2.1	H1N1	2020	4.03055	4.37851	4.43759	3.96704	4.86646	3.65225	2.4727	7.70221	2.0384	6.70006	4.84452	4.0814	5.95157	4.0369
A/SWINE/GERMANY/BAK63/2017	1C.2.1	H1N2	2017	1.21305	2.15559	1.86207	1.92118	2.82143	2.35265	1.54199	5.51689	2.2545	4.9856	1.37816	1.98053	2.50731	1.07048
A/SWINE/ITALY/64366/2020	1C.2.1	H1N2	2020	3.61673	3.80823	3.53135	2.8909	4.64566	3.25499	2.69033	8.1476	2.08743	6.55954	4.52168	4.37968	5.55583	3.26566
A/HUNAN/42443/2015	1C.2.2**	H1N1	2015	2.16115	1.95805	2.35054	3.13771	1.91743	5.30102	4.41365	6.1501	5.32309	7.21783	2.78634	3.81579	1.55555	2.61131
A/SWINE/GERMANY/AR8941/2016	1C.2.2	H1N1	2016	0.459548	0.958396	1.40054	2.00447	1.46342	3.8879	2.76319	5.80724	3.66184	6.28081	1.86661	2.57845	1.7901	1.27452
A/SWINE/BELGIUM/GENT/31/2018	1C.2.2	H1N1	2018	3.84278	4.78831	4.53852	4.85687	4.89963	3.71003	3.88453	3.14401	4.54693	3.56504	2.0611	2.77902	2.73257	3.89853
A/NETHERLANDS/GENT-193/2019	1C.2.2	H1N1	2019	1.45142	2.50843	2.52906	2.75644	2.77626	2.71617	1.60828	4.6458	2.61956	4.85669	1.01431	1.16157	2.19225	1.81251
A/SWINE/NETHERLANDS/GENT-193/2019	1C.2.2	H1N1	2019	1.18352	2.20774	2.28832	2.6588	2.4349	3.11151	2.08209	4.70624	3.08305	5.15884	0.843248	1.47304	1.69418	1.66985
A/SWINE/GERMANY/R1696/2014	1C.2.4	H1N1	2014	2.82347	3.69186	3.96131	3.94465	3.71985	3.02636	1.07878	4.78881	2.07905	5.21138	2.85229	1.33052	3.98781	3.28198
A/SWINE/ITALY/69273/2020	1C.2.4	H1N1	2020	3.12673	3.45618	3.44975	2.98531	4.06973	3.15632	1.91915	7.33984	1.66834	6.3666	4.04679	3.55735	5.08803	3.06996
A/SWINE/GERMANY/AR313/2015	1C.2.4	H1N2	2015	5.51935	6.34962	6.66756	6.58823	6.17686	4.80608	3.57488	5.05489	3.90623	5.93218	5.27523	3.55956	6.40777	5.97145
A/SWINE/ITALY/49456-3/2019	1C.2.4	H1N2	2019	3.054	2.80103	3.87519	4.55275	1.65213	6.47077	4.87853	6.05496	6.00846	8.45282	4	4	3	4.02392
A/SWINE/FRANCE/29-200254/2020	1C.2.4	H1N2	2020	3.85375	4.1404	4.02921	3.46889	4.80855	3.38019	2.53045	7.94571	1.92956	6.58014	4.69786	4.23569	5.7973	3.67813
A/SWINE/ITALY/127069/2020	1C.2.5	H1N1	2020	3.96332	4.43666	4.41364	3.94792	4.94104	3.19185	2.14975	7.33605	1.57177	6.16448	4.56885	3.79892	5.77795	3.92404
A/SWINE/ITALY/45510/2019	1C.2.5	H1N2	2019	2.88419	3.14691	3.00304	2.47488	3.91228	3.02297	2.03368	7.46539	1.7664	6.31612	3.86053	3.64787	4.85597	2.67768
*Human Vaccine Strain
**CVV
***Swine Vaccine Seed strain
