# Supplementary material for: Quantifying the zoonotic risk profile of European influenza A viruses in swine from 2010 to 2020 inclusive
Source: J Virol. 2025 Jun 4;99(7):e00306-25. doi: 10.1128/jvi.00306-25 (PMC12288490; doi:10.1128/jvi.00306-25)
Supplement: Data S6 — Amino acid differences between the consensus sequence of 1C viruses and each test virus used in this study. [file jvi.00306-25-s0006.xlsx]

## Sheet: 1C-test-antigens-mafft-remafft-
Supplementary data 4: A table showing the amino acid differences between the consensus sequence of 1C viruses and each test virus used in this study. Changes in putative antigenic sites are marked according to Caton et al., (1982). The total number of changes compared to the consensus sequence and the total number of changes in putative antigenic sites are included.
site	Consensus	A/swine/France/Morbihan-0070/2005	A/swine/France/CotesdArmor_0388/2009	A/swine/Cotes_d'Armor/0186/2010	A/swine/Belgium/SIR5289/2017	A/swine/Germany/Bak63/2017	A/swine/Gent/13/2017	A/Netherlands/10370-1/2020	A/swine/France/SIR3244/2017	A/swine/Spain/45700_1/2016	A/swine/Belgium/Gent-173/2015	A/SWINE/BELGIUM/GENT/9-P20/2018	A/Netherlands/3315/2016	A/SWINE/BELGIUM/GENT/138/2017	A/swine/Belgium/Gent-8/2018	A/swine/Spain/40250_2/2016	A/SWINE/SPAIN/40340-1/2017	A/swine/Spain/40250_1/2016	A/Sw/France/85-200222/2020	A/swine/Italy/76625-3/2019	A/swine/Italy/76625-3/2019	A/swine/Italy/64366/2020	A/Pavia/65/2016	A/swine/Belgium/Gent-61/2014	A/Hunan/42443/2015	A/swine/Belgium/Gent-32/2018	A/Swine/Netherlands/Gent_193/2019	A/Netherlands/Gent_193/2019	A/swine/Germany/AR8941/2016	A/swine/Gent/31/2018	A/swine/Germany/AR313/2015	A/swine/Italy/69273/2020	A/swine/Germany/R1696/2014	A/swine/France/65-150242/2015	A/Sw/France/29-200254/2020	A/swine/49456_3/Italy/2019	A/swine/France/Finistere-2899/1982	A/swine/Italy/45510/2019	A/swine/Italy/45510/2019	A/swine/Italy/127069/2020	caton82
2	T																																					I	I
3	I																									L	L	L
5	V									I																								I	I	I
14	D			E													E
16	V										I
20	L				M	M	M	M					M			M														M				M	M	M
29	S					A
30	V																																							I
31	N					D	D	D																								D
35	N																		T							T	T	T	T	T	T	T	T	T	T	T
36	S																N			T	T														N
40	K																R
43	S			N												N														N
44	L				M	M	M	M																					M									M	M	M
47	K			R																																	I	N	N	N
48	A																								I
51	Q																H	H	H
53	G																			E	E		E			R	R	R
54	N																																				K
56	N																								S													D	D	D
57	V																	L								L	L	L
61	I																													V
66	E															K									K
68	D																		E
69	L																S			F	F	F	F															F	F	F
71	L											I	I	I	I																			I	V	I					Cb
72	T														K
73	A									S										E	E			V																	Cb
74	N				K	K	K	K			S												Y																		Cb
80	I																					V				V	V	V	V					V
82	T																		N			N																A	A	A
83	S				T			P			P				P		P	P	P							P	P	P	P	P	P
84	N										K					S	D	D	K							D			D	D
85	S																																					P	P	P
86	K																			R	R			R							E					R	E
87	N															D
89	T	A	A	P	A	A	A	A	A		A	A	A	A	A	A								A	A							I						A	A	A
94	E															K								K
95	F																		L					I
96	A											S							T	T	T	T	N									S	S	T		T	I
97	D							N											N	N	N		N				N	N
102	R															K									K				K			K		K
104	Q																															L	L	L	L	L
106	S																															G				N
107	T									A																											S
111	F																						L															L	L	L
113	R																			K	K															K
116	I																															V
119	K																															E				E
120	A												E									E												-	-	-		R	R	R
121	T																							N											N		N
124	P																															K		L		L					Sa
125	N																										D	D		D	E			S	S			D	D	D	Sa
126	H																																	Y		Y
127	E																						D		D	D	D	D	D	D						K		D	D
128	T																															X			-
129	T				N						S						A	A														X	N	X	X	X		A	A
130	K																								R	R	R	R	R		X			X	X	X
132	T											S	S	S	S				S																		V
134	V																									I	I	I	I	I		G					D	S	S	S
135	A	S																														S	S		S			S	S	S
137	S						P	P									P		T																	P					Ca2
138	H																															R		N	K	N	Y
141	A				T				S		S	I	I	I	I			S	V			V		T								T
142	N								K			K	K	R			K	K						K			K					K				S	R				Ca2
146	R																															Q	Q
149	L									I
152	V																															T	T	T	T	T
153	K																														R				S						Sb
154	K																															X	X
155	G								E		E	E	E	E					A				E								R	X	X	D							Sa
156	N																														S		T	S	K						Sb
157	S																																		P	T					Sa
159	P																																		S			S	S		Sa
161	L										I	I	I	I	I				I					I			I	I				I				I
162	S															I			N							R	R	R	R	R								N	N	N	Sa
163	K								N			T	T		T			I						T										Q				N	N	N	Sa
166	T																																	K	K	K				I	Ca1
168	N	S																	D
169	K																																R	R				R	R	R
170	G			E																																R					Ca1
172	E																															K	K
175	V		I									I	I	I	I																I
176	I																	V
185	D									E	N					N				Y	Y						E	E			Y	Y	Y	Y	Y	Y	T
186	S														N																						N
187	D									N
190	T																					A										A				A	S	A	A	A	Sb
193	Q																							H																	Sb
194	N																															S
195	N													S														S									A				Sb
196	H			Y																			N	N													D	R	R
197	T																																				A
199	V				I	I	I	I				I										I				I	I	I	I
202	G			E			E	E	E										E				E								E	V	V	V	V	V
203	S																															T
207	Y																																				N
208	Q			K								K	K	K	K				K						K						R					K	R	R	R	R
211	T										V
215	V				A	A		A	I		H																	I									A	I	I	I
216	A			T																											T	D	D	S	P	S
219	K																																		E
220	V									I												I				I	I	I	I		I	I	I	I	I	I
221	R																																			N	K				Ca2
222	E	G																					K									G					G	N	N	N	Ca2
224	A											T																					S	G	R	E
227	M										I													I		I	I	I								I		I	I	I
228	N															D
230	Y																		H															H
232	T																			L	L	V	I													I
233	L											I
235	D																									N	N	N	N			G
236	Q											K					R																			R
237	G											E																							E						Ca1
239	T																															N
245	T																																					N	N	N
248	L																																F
252	W																															R	R	R	R	R
253	Y	H	H	H	H	H	H	H	H	H	H					H	H	H		H	H	H	X		H		H	H	H	H
258	N			S	D	D	D	D	D							D	D			D	D	E	D		K	D					D	D	D	D	D			K	K	K
259	K																	R	E													M						R	R
260	G																															S
261	S										Y					P			P												L
262	S		N		N	N	N	N	N		N	N	N	N	N					N	N			N					N	N				R	N		G
265	I		V																										V
266	M			I												L			L							I	I	I	I	I	V	L				I	I	L	L
267	M			I				I	I										V						R							K	K	K	K	K	T	I	I	I
269	D																														E
270	A								V																													V	V
271	H					R				P	R	N	N	N	N				N			Q		P	Q	R	R	R	R	L						L	P
272	V																					L												L
273	H										Y									R	R	Q	Q	Y												Q
274	N																					D															T
276	T																																				D
278	K																R	R								M	M	M
283	H		Y						Q			N					L	F																Y						N
287	K				N						R																									E	N	N	N	N
288	S																								G					N	G							N	N	N
289	N																															S			D	S	S	S	S	S
290	L																															R	R	R	R	R
298	I																								V				V
299	T																S
302	E																									K	K	K	K	K
310	T																																					K	K	K
311	Q				R	R	R	R		K										H	H					H	H	H	H								K
313	R																																			K
321	I					T					V		T																								V
324	I											V	V	V	V
327	R															K
329	L							I
333	I	M
345	I	N				V																			V													V	V	V
Total amino acid changes		7	6	13	14	15	12	17	13	10	20	20	16	13	14	16	16	13	24	15	15	16	15	16	15	21	25	26	21	16	19	41	22	34	33	44	31	36	36	31
Total amino acid changes in putative antigenic sites		1	0	1	1	1	2	2	3	1	2	5	4	4	2	1	2	2	3	1	1	1	3	4	0	1	3	3	1	2	4	5	2	7	8	9	5	6	6	6

## Sheet: Sheet1
A/swine/France/Morbihan-0070/2005	A/swine/France/CotesdArmor_0388/2009_H1N1_07/28/2009	A/swine/Cotes_d'Armor/0186/2010_H1N2_2010-09-01	EPI_ISL_304268_A/swine/Belgium/SIR5289/2017	EPI_ISL_263850_A/swine/Germany/Bak63/2017_1C.2.1	A/swine/Gent/13/2017_H1N1_Clade1C.2.1HA	A/Netherlands/10370-1/2020_H1N1_2020-09-20_Variant_1C.2.1	EPI_ISL_304257_A/swine/France/SIR3244/2017_1C.2.1	MF872838_A/swine/Spain/45700_1/2016_H1N2_11-18-2016_Spain	A/swine/Belgium/Gent-173/2015_H1N1_Clade1C.2.1HA	A/SWINE/BELGIUM/GENT/9-P20/2018_SWINE_1C2.1	A/Netherlands/3315/2016|A_/_H1N1|2016-10_(Day_unknown)|HA	map-bg|A/SWINE/BELGIUM/GENT/138/2017|SWINE|1C.2.1	A/swine/Belgium/Gent-8/2018_H1N1_1C.2.1	A/swine/Spain/40250_2/2016_H1N1_Other_1C.2.1	A/SWINE/SPAIN/40340-1/2017_SWINE_1C.2.1	A/swine/Spain/40250_1/2016_H1N1_Other_1C.2.1	offlu-vcm||A/Sw/France/85-200222/2020|H1N1|Swine|FRA|1C.2.1|2020-07-13	A_swine_Italy_76625-3_2019_H1N1_2019-03-04_1C.2.1	A_swine_Italy_76625-3_2019_H1N1_2019-03-04	offlu-vcm|lab-21-a|A/swine/Italy/64366/2020|H1N2|Swine|ITA|1C.2.1|2020-02-21	A/Pavia/65/2016|A_/_H1N1|2016-10_(Day_unknown)|HA	A/swine/Belgium/Gent-61/2014_H1N1_Clade1C.2.1HA	CVV_EPI_ISL_206573_EPI691395_A/Hunan/42443/2015_H1N1v_Human_2015-07-02	A/swine/Belgium/Gent-32/2018_H1N1_1C.2.2	A/Swine/Netherlands/Gent_193/2019	A/Netherlands/Gent_193/2019	EPI_ISL_304220_A/swine/Germany/AR8941/2016_1C.2.2	A/swine/Gent/31/2018_H1N1_Clade1C.2.2HA	forHI|A/swine/Germany/AR313/2015|H1|swine|1C.2|DEU|2015	offlu-vcm|lab-21-a|A/swine/Italy/69273/2020|H1N1|Swine|ITA|1C.2.4|2020-02-26	EPI_ISL_245726_A/swine/Germany/R1696/2014_1C.2	A/swine/France/65-150242/2015_H1N2_2015-06-11	offlu-vcm||A/Sw/France/29-200254/2020|H1N2|Swine|FRA|1C.2.4|2020-08-13	forHI|offlu|A/swine/49456_3/Italy/2019|H1N2|swine|1C.2|ITA|2019-02-11	A/swine/France/Finistere-2899/1982_H1N1_1982-10-01	A_swine_Italy_45510_2019_H1N2_2019-02-06_1C.2	A_swine_Italy_45510_2019_H1N2_2019-02-06_1C.2	offlu-vcm|lab-21-a|A/swine/Italy/127069/2020|H1N1|Swine|ITA|1C.2.5|2020-05-11
A/swine/France/CotesdArmor_0388/2009
A/swine/Cotes_d'Armor/0186/2010
A/swine/Belgium/SIR5289/2017
A/swine/Germany/Bak63/2017
A/swine/Gent/13/2017
A/Netherlands/10370-1/2020
A/swine/France/SIR3244/2017
A/swine/Spain/45700_1/2016
A/swine/Belgium/Gent-173/2015
A/SWINE/BELGIUM/GENT/9-P20/2018
A/Netherlands/3315/2016
A/SWINE/BELGIUM/GENT/138/2017
A/swine/Belgium/Gent-8/2018
A/swine/Spain/40250_2/2016
A/SWINE/SPAIN/40340-1/2017
A/swine/Spain/40250_1/2016
A/Sw/France/85-200222/2020
A/swine/Italy/76625-3/2019
A/swine/Italy/76625-3/2019
A/swine/Italy/64366/2020
A/Pavia/65/2016
A/swine/Belgium/Gent-61/2014
A/Hunan/42443/2015
A/swine/Belgium/Gent-32/2018
A/Swine/Netherlands/Gent_193/2019
A/Netherlands/Gent_193/2019
A/swine/Germany/AR8941/2016
A/swine/Gent/31/2018
A/swine/Germany/AR313/2015
A/swine/Italy/69273/2020
A/swine/Germany/R1696/2014
A/swine/France/65-150242/2015
A/Sw/France/29-200254/2020
A/swine/49456_3/Italy/2019
A/swine/France/Finistere-2899/1982
A/swine/Italy/45510/2019
A/swine/Italy/45510/2019
A/swine/Italy/127069/2020
